# Supplementary material for: Alleviation of neuronal energy deficiency by mTOR inhibition as a treatment for mitochondria-related neurodegeneration
Source: eLife. 2016 Mar 23;5:e13378. doi: 10.7554/eLife.13378 (PMC4846388; doi:10.7554/eLife.13378)
Supplement: Figure 1—source data 1. — DOI: http://dx.doi.org/10.7554/eLife.13378.004 [file elife-13378-fig1-data1.xlsx]

## Sheet: Fig 1
Figure 1A	% ATP
	Treatment	1	2	3	Treatment	4	5	6
	DMSO	106.168	95.5296	98.3029	Rapamycin	114.923	113.625	112.465
	DMSO	98.8667	100.726	100.407	FK506	99.0062	98.4051	99.5003
	Oligomycin	63.247	62.1091	65.258	Oligomycin+Rapamycin	86.337	87.638	86.6713
	Rotenone&Antimycin A	66.9925	66.5298	69.2985	Rotenone&Antimycin A +Rapamycin	80.3532	76.2463	85.0871
	CCCP	68.0006	61.4015	61.9286	CCCP+Rapamycin	67.226	66.5799	66.0431
	Oligomycin	73.053	70.7915	70.1226	Oligomycin+NAC	66.38	69.3582	63.784
	Rotenone&Antimycin A	69.8678	72.8301	70.8393	Rotenone&Antimycin A +NAC	71.4126	66.3481	67.7656
Figure1D	% Basal OCR of neurons
	DMSO	108.218	103.189	88.5932
	MILS	89.0527	96.801	102.146
Figure 1J	%ATP
	Treatment	1	2	3	Treatment	4	5	6	Treatment	7	8	9
	DMSO	100.732	101.387	97.881	CHX	125.586	128.429	121.744	4E1RCAT	114.682	112.76	108.636
	oligomycin	63.8261	65.4096	69.0709	oligomycin+CHX	88.7368	90.6819	91.5606	oligomycin+4E1RCAT	83.9542	85.9314	83.8764
	Rotenone&Antimycin A	67.2174	65.6659	63.492	Rotenone&Antimycin A+CHX	88.9336	89.7162	85.1579	Rotenone&Antimycin A+4E1RCAT	83.6339	82.6819	79.405
	CCCP	60.7963	59.3272	66.9245	CCCP+CHX	77.5515	78.5217	78.0366	CCCP+4E1RCAT	67.46	65.9405	69.4096
Figure 1K	% S35	Protein synthesis			% ATP
	0-2 h	32.538	29.6602	37.8471	2h	84.4469	88.64	91.9652
	2-4 h	69.4023	58.5532	59.0034	4h	74.7238	77.5504	80.5162
	4-6 h	89.448	85.3465	86.2485	6h	55.8454	50.5006	60.3648
	Neuron
Figure 1L						Figure 1M
	% S35	Protein synthesis					% S35	Protein synthesis
	Rotenone&Antimycin A	68.3939	58.8177	69.8567			0-2 h	71.3052	57.1706	59.2694
	Rapamycin	66.0299	58.4422	59.8961			4-6 h	43.7194	48.7734	47.9614
	R&A+Rapamycin	41.7969	43.201	35.4334			NPC
