# Supplementary material for: Alleviation of neuronal energy deficiency by mTOR inhibition as a treatment for mitochondria-related neurodegeneration
Source: eLife. 2016 Mar 23;5:e13378. doi: 10.7554/eLife.13378 (PMC4846388; doi:10.7554/eLife.13378)
Supplement: Figure 2—source data 1. — DOI: http://dx.doi.org/10.7554/eLife.13378.008 [file elife-13378-fig2-data1.xlsx]

## Sheet: Fig2
Figure 2C	CM overall		%
	iPSC	MILS	156.921	165.96	172.881
		WT	96.0452	102.684	101.554
	NPC	MILS	181.208	199.329	190.604
		wt	104.698	95.6376	100.336
	neuron	MILS	190.667	222.167	203.167
		wt	103.833	96.652	100.167
	TMRE		%
Figure 2D	iPSC	WT	99.3691	108.833	91.7981
		MILS	123.028	129.653	142.902
	NPC	WT	88.4855	100.908	110.607
		MILS	132.728	137.833	122.518
	Neuron	WT	93.2889	99.8975	106.814
		MILS	148.002	134.631	140.318
Figure 2E	% mRNA expression		control			MILS
	SOD1	97.8927	93.8591	108.248	97.8927	93.8591	108.248	NPC
	SOD1	94.4671	102.285	103.248	94.4671	102.285	103.248	Neuron
	GPX1	111.161	97.6385	91.2005	111.161	97.6385	91.2005	NPC
	GPX1	89.711	112.594	97.6947	89.711	112.594	97.6947	Neuron
	GSS	103.347	89.9115	106.742	103.347	89.9115	106.742	NPC
	GSS	93.5802	94.5164	111.903	93.5802	94.5164	111.903	Neuron
Figure 1F	OCR (pmol/min/10 ug protein)
	MILS iPSC1		MILS iPSC2		MILS iPSC3		BJ iPSC1		BJ iPSC2		H9 ESC
Timepoint	Value	StandardDeviation	Value	StandardDeviation	Value	StandardDeviation	Value	StandardDeviation	Value	StandardDeviation	Value	StandardDeviation
1	71.8924	5.71958	70.499	3.86091	67.967	4.33409	89.7803	5.31324	89.7643	7.08271	82.3769	8.81442
2	70.3997	5.37153	68.6711	3.74684	66.9239	4.31979	87.7464	5.00663	88.4009	6.65112	81.6975	8.21125
3	70.3088	5.00953	68.5757	3.42529	67.0859	3.89264	86.9342	4.92103	87.6791	6.56687	81.4624	7.74731
4	69.4924	4.66456	67.9413	3.3711	66.5077	3.55934	85.6554	4.71172	86.5991	6.46015	80.4082	7.27418	Basal OCR
5	114.805	4.64558	115.171	5.49331	116.101	5.49022	125.775	6.06163	127.411	8.40489	117.987	10.5062	Max OCR
6	102.805	4.42667	108.471	3.76697	109.393	6.68937	124.928	6.25366	126.951	9.15042	118.491	10.4454
7	96.2793	4.27726	102.615	3.44148	102.304	7.59827	123.736	6.16238	126.457	9.58588	118.157	10.625
8	91.7469	4.4504	97.8137	3.78876	96.5194	8.10137	122.008	6.27237	124.479	9.45593	115.958	10.4462
9	18.3279	1.92484	20.0882	0.993068	18.2381	1.42017	25.0028	1.40583	26.8548	3.94407	23.9182	1.79863
10	14.7039	1.6221	15.789	0.881494	14.3018	1.2422	20.5127	1.19915	22.3536	3.78952	19.9346	1.60161
11	12.8472	1.51022	13.7648	0.937244	12.2616	1.16913	17.761	0.930056	19.6398	3.68672	17.4457	1.39254
12	11.5678	1.51643	12.3678	1.00035	10.9182	1.12108	15.9713	0.846167	17.7182	3.71314	15.8486	1.29109
Figure 1H	OCR (pmol/min/10 ug protein)
	MILS NPC1		MILS NPC2		MILS NPC3		BJ NPC1		BJ NPC2		H9 NPC
Timepoint	Value	StandardDeviation	Value	StandardDeviation	Value	StandardDeviation	Value	StandardDeviation	Value	StandardDeviation	Value	StandardDeviation
1	116.793	6.02853	115.622	5.89406	107.052	4.09668	140.486	3.30549	139.678	7.20371	137.075	8.80592
2	108.869	5.86846	105.824	4.82711	97.8892	3.20584	128.689	3.76408	128.653	7.88274	126.664	8.6684
3	105.547	5.54761	102.147	4.98957	94.3964	3.111	124.912	3.97407	124.051	6.42878	123.805	6.74711
4	105.351	6.08985	101.935	4.50501	93.5974	3.29618	123.718	4.09849	122.64	4.6243	123.83	6.36879	Basal OCR
5	163.926	10.1424	163.117	11.9796	149.144	10.9747	170.033	9.20919	171.378	8.44327	162.874	6.6262	Max OCR
6	149.195	9.4982	149.181	10.4798	135.711	7.34912	166.214	8.90207	170.109	10.2889	159.999	5.70806
7	144.87	8.99932	144.432	9.40625	131.533	6.42701	164.181	8.64805	168.156	9.77332	158.072	5.95871
8	143.265	7.8254	141.382	8.9633	129.455	5.94726	161.3	8.32148	164.879	9.01834	154.963	6.06853
9	36.5045	10.8405	29.9	3.56394	23.5737	2.36904	41.1229	8.16996	42.7765	8.18635	37.422	5.5355
10	36.8497	8.9226	30.7839	2.26396	26.6768	2.52754	44.7584	8.41083	41.9046	3.1318	37.9514	6.32114
11	38.25	8.70052	32.4785	2.2227	29.0277	3.18982	45.4877	6.15476	43.6497	2.60721	40.6159	4.78923
12	37.074	8.07779	31.9086	2.2273	28.2305	2.74631	43.3123	6.48337	41.6612	1.26884	38.3544	6.15133
Figure 1J	OCR (pmol/min/10 ug protein)
	MILS Neuron1		MILS Neuron2		MILS Neuron3		BJ Neuron1		BJ Neuron2		H9 Neuron
Timepoint	Value	StandardDeviation	Value	StandardDeviation	Value	StandardDeviation	Value	StandardDeviation	Value	StandardDeviation	Value	StandardDeviation
1	121.2	5.1129	111.347	5.60847	118.616	6.00774	153.962	13.9137	161.814	9.36291	159.903	14.4383
2	119.927	8.50562	109.794	6.73555	114.453	5.79794	144.722	11.4391	153.497	7.50835	155.536	14.3173
3	119.151	7.63963	109.182	7.45708	113.283	5.53257	144.242	12.205	151.899	7.05611	155.358	13.7546
4	119.631	7.48885	109.901	7.44416	113.372	5.61839	144.121	11.468	152.997	6.67193	156.181	13.8929	Basal OCR
5	224.6	4.75058	212.628	3.40029	227.945	6.10818	224.135	4.92949	238.326	6.5202	235.527	9.60602	Max OCR
6	227.508	10.1204	217.116	4.70404	233.822	7.32541	239.566	6.23068	255.427	6.74525	248.362	12.2392
7	224.81	11.5259	217.116	7.04977	234.947	8.26981	242.586	9.75505	260.382	7.88296	251.797	13.4946
8	222.316	11.3868	216.037	8.91333	234.696	9.05893	244.888	10.1787	263.269	8.3478	253.668	14.0939
9	47.4741	9.88449	45.1441	2.67238	42.7868	6.13609	51.3532	5.86869	56.9496	6.00863	69.2367	13.8755
10	50.1545	8.339	47.5371	3.23921	46.5266	5.24743	51.0734	5.03174	55.8236	6.68922	55.8809	17.3895
11	52.833	8.45324	48.9851	2.82736	48.0422	4.43574	52.6147	5.46328	57.0688	6.58894	58.8021	14.2059
12	52.3656	8.09304	47.8355	3.37715	47.1187	4.3126	49.3108	8.44652	56.0754	6.56885	59.0036	11.6106
Figure 1G,1I,1K
	% Lactate	BJ1	BJ2	H9	MILS1	MILS2	MILS3
	iPSC	94.8203	90.5377	114.892	151.956	142.496	167.646
	NPC	92.4729	110.08	97.6543	260.323	277.43	237.162
	Neuron	103.482	108.971	86.7103	126.618	146.367	105.931
