# Supplementary material for: Alleviation of neuronal energy deficiency by mTOR inhibition as a treatment for mitochondria-related neurodegeneration
Source: eLife. 2016 Mar 23;5:e13378. doi: 10.7554/eLife.13378 (PMC4846388; doi:10.7554/eLife.13378)
Supplement: Figure 3—source data 1. — DOI: http://dx.doi.org/10.7554/eLife.13378.019 [file elife-13378-fig3-data1.xlsx]

## Sheet: Fig3
Figure 3A	% ATP		iPSC			NPC			Neuron
	Health control (BJ&H9)	103.092	97.4425	99.4755	98.9875	94.5855	106.446	94.676	105.91	99.4151
	MILS T8993G	90.3838	86.9361	93.249	89.4215	92.953	93.4876	73.074	75.7448	69.8801
Figure 3B	% ATP		DMSO			Oligomycin			Figure 3D
	NPC	104.666	95.5222	99.8278	84.1397	89.6039	87.1301			lacate (nmol/ug protein)
	Neuron	95.0569	103.86	101.083	63.9822	65.0375	68.5087			NPC	39.3498	33.9851	38.5323
										Neuron	4.2907	3.51441	3.4783
	% lactate		DMSO			Oligomycin
	NPC	127.299	108.019	134.598	335.367	316.387	349.126
	Neuron	97.6791	97.4966	104.795	108.598	94.9638	97.0773
