# Supplementary material for: Alleviation of neuronal energy deficiency by mTOR inhibition as a treatment for mitochondria-related neurodegeneration
Source: eLife. 2016 Mar 23;5:e13378. doi: 10.7554/eLife.13378 (PMC4846388; doi:10.7554/eLife.13378)
Supplement: Figure 4—source data 1. — DOI: http://dx.doi.org/10.7554/eLife.13378.021 [file elife-13378-fig4-data1.xlsx]

## Sheet: Fig4
Figure 4B	Beaded neuronal processes
	MILS T8993G	46	27	34
	BJ control	5	1	4
Figure 4E	No. of neuronal process		0 h			3 h			6 h
	MILS T8993G	38	33	24	13	14	21	2	3	1
	BJ control	41	35	28	39	25	31	31	43	24
Figure 4G	% ATP		0 h			3 h			6 h
	MILS T8993G neuron	93.3553	104.481	102.171	83.4574	80.5033	78.424	64.6513	65.994	69.5619
	Bjneuron	106.004	95.1388	98.862	85.1567	84.7175	88.0914	78.3041	75.8884	81.2388
Figure 4I	No. of neuronal process					Figure 4J	% ATP
	DMSO	143	152	164			DMSO	100.686	98.0309	101.298
	Oligomycin 40 nM	128	149	161			Oligomycin 40 nM	81.3156	84.0578	78.2235
	Glutamate 100uM	140	163	133			Glutamate 100uM	82.0303	85.4434	86.1581
	Oligomycin 300 nM	25	19	11			Oligomycin 300 nM	66.8757	64.4545	66.8757
	Oligomycin 40 nM+Glutamate 100uM	34	21	15			Oligomycin 40 nM+Glutamate 100uM	70.6826	69.6324	73.1622
	Glutamate 300uM	18	25	22			Glutamate 300uM	70.7118	76.2106	71.8057
