# Supplementary material for: Alleviation of neuronal energy deficiency by mTOR inhibition as a treatment for mitochondria-related neurodegeneration
Source: eLife. 2016 Mar 23;5:e13378. doi: 10.7554/eLife.13378 (PMC4846388; doi:10.7554/eLife.13378)
Supplement: Figure 5—source data 1. — DOI: http://dx.doi.org/10.7554/eLife.13378.026 [file elife-13378-fig5-data1.xlsx]

## Sheet: Fig5
Figure 5B	% ATP		MILS T8993G neuron
	DMSO	99.9637	92.9847	107.07
6 h	Rapamycin	125.823	127.391	118.245
Figure 5C	% S35	Protein synthesis in neuron
	BJ	110.598	93.4468	95.9555
	MILS	91.552	87.6535	95.9701
Figure 5D	Number of discernable neuronal process of T8993G neurons treated with 100 uM Glutamate
			0 h			6 h
	DMSO	20	35	19	3	3	1
	Rapamycin	37	26	20	42	21	29
Figure 5F	% ATP
	scramble shRNA	104.765	90.0517	105.187
	ATP5A1 knockdown	58.3806	66.6766	61.0665
	neuron
Figure 5H	Beaded neuronal processes
	DMSO	34	25	22
	Rapamycin	5	4	6
	CHX	4	4	2
	ATP5A1 knockdown neurons
Figure 5I	% ATP
	DMSO	97.0715	97.5883	105.34
	Rapamycin	123.471	132.989	118.82
	CHX	123.557	133.118	132.774
	ATP5A1 knockdown neurons
