# Supplementary material for: Alleviation of neuronal energy deficiency by mTOR inhibition as a treatment for mitochondria-related neurodegeneration
Source: eLife. 2016 Mar 23;5:e13378. doi: 10.7554/eLife.13378 (PMC4846388; doi:10.7554/eLife.13378)
Supplement: Figure 6—source data 1. — DOI: http://dx.doi.org/10.7554/eLife.13378.028 [file elife-13378-fig6-data1.xlsx]

## Sheet: Fig6
Figure 6A	neuron	%		wildtype control			MILS T8993G			Figure 6D	Neuron	%		DMSO			Rotenone&Antimycin A			Oligomycin
		Alanine	126.793	75.587	97.6201	153.24	117.227	171.585				Pyruvate	99.9621	115.534	84.5042	166.022	144.77	164.893	200.45	200.24	177.845
		Asparagine	120.758	116.648	62.5932	178.482	182.199	186.109				Lactate	92.1874	102.712	105.1	206.258	242.909	326.318	261.324	248.32	381.442
		Aspartate	108.32	92.8348	98.8451	94.4747	90.3342	100.21				Citrate	103.398	101.599	95.003	122.222	130.564	133.063	162.204	122.303	193.581
		Cysteine	102.773	96.3134	100.914	188.311	204.974	234.761				Ketoglutarate	108.975	93.6299	97.3956	121.565	102.306	98.8718	147.522	128.408	131.668
		Glutamate	109.643	82.8236	107.533	73.2407	77.2704	74.53				Succinate	100.923	96.434	102.643	73.494	83.7883	86.1039	59.7234	57.0392	61.5969
		Glutamine	84.296	107.127	108.577	108.744	108.473	108.826				Fumarate	100.607	88.475	110.918	220.47	188.074	232.517	169.462	131.955	142.452
		Glycine	82.8009	103.933	113.266	386.195	356.751	447.123				Malate	112.029	88.4318	99.5396	251.463	290.6	243.324	176.735	163.223	153.021
		Histidine	83.1356	125.934	90.9307	166.166	231.376	230.827		Figure 6E		Alanine	103.622	99.7165	96.6613	160.052	189.301	193	168.503	134.046	174.007
		Isoleucine	100.28	107.867	91.8531	146.077	153.068	175.286				Asparagine	109.576	103.373	87.0506	211.963	183.548	170.488	195.62	107.388	131.333
		Leucine	102.014	103.858	94.1281	136.319	147.029	163.398				Aspartate	101.309	98.7384	99.9522	180.646	173.417	206.587	147.189	133.014	142.846
		Lysine	91.0272	108.953	100.02	194.747	201.726	163.982				Cysteine	108.311	103.014	88.6749	194.984	229.493	257.062	183.312	164.15	225.463
		Methionine	105.518	100.216	94.2669	162.036	134.004	188.836				Glutamate	101.162	98.8405	99.9971	153.322	170.479	176.733	210.207	172.847	225.1
		Phenylalanine	101.167	102.252	96.5807	139.22	144.054	158.874				Glutamine	101.059	97.114	101.827	109.26	139.018	134.919	114.308	91.5022	131.752
		Proline	109.361	104.285	86.3542	194.253	205.144	214.423				Glycine	104.506	99.2455	96.249	162.507	190.238	194.096	169.185	123.65	178.03
		Serine	92.8797	104.303	102.817	156.347	146.588	174.797				Histidine	109.594	96.3303	94.0754	107.884	116.307	108.788	82.9358	77.588	117.379
		Threonine	79.6063	108.446	111.948	185.767	191.085	211.666				Isoleucine	99.2826	101.892	98.8251	170.09	147.12	149.867	145.25	141.611	137.731
		Tryptophan	113.777	117.605	68.618	171.488	140.199	160.313				Leucine	100.415	100.107	99.4785	148.498	146.52	112.82	144.136	142.585	138.133
		Tyrosine	100.357	108.817	90.8255	126.704	140.729	150.686				Lysine	98.2702	103.373	98.3566	94.1863	108.514	114.71	98.6401	87.5571	105.876
		Valine	101.311	106.965	91.724	149.892	160.481	179.076				Methionine	101.234	100.557	98.2098	151.447	137.973	141.859	137.758	126.742	129.773
												Phenylalanine	100	100.48	99.5204	160.487	147.249	149.56	148.321	139.155	141.575
Figure6B	Neuron	%		wildtype control			MILS T8993G					Proline	92.8415	110.359	96.7997	116.647	124.599	122.433	140.458	116.615	126.805
		Pyruvate	93.4985	101.22	105.281	205.913	186.194	264.456				Serine	103.719	99.347	96.9345	158.281	173.52	184.72	162.653	131.639	165.744
		Lactate	100.217	106.915	92.8681	264.157	167.029	220.962				Threonine	111.928	99.6733	88.3986	140.984	166.47	163.179	158.495	98.445	141.971
		Citrate	108.559	89.9801	101.461	169.981	236.378	238.923				Tryptophan	102.839	97.3016	99.8593	162.968	139.313	153.61	151.71	128.752	146.605
		Ketoglutarate	103.306	95.324	101.37	188.931	181.629	175.365				Tyrosine	101.05	99.6415	99.3085	146.321	141.13	152.257	141.253	122.435	138.636
		Succinate	101.702	123.893	74.4042	151.173	146.358	148.252				Valine	99.9249	101.489	98.5862	149.093	140.889	142.66	134.091	124.897	131.048
		Fumarate	75.5035	104.927	119.569	119.538	114.988	86.5086
		Malate	81.4905	98.8952	119.614	102.374	87.0057	107.585
